# Supplementary material for: G-CSF drives autoinflammation in APLAID
Source: Nat Immunol. 2023 Mar 30;24(5):814–26. doi: 10.1038/s41590-023-01473-6 (PMC10154231; doi:10.1038/s41590-023-01473-6)
Supplement: Supplementary file 4 — Raw data. [file 41590_2023_1473_MOESM4_ESM.xlsx]

## Sheet: Fig.1c
PLCᵧ2+/+																			PLCᵧ2S707Y/+
0	0	0	0	0	0	0	0	0	0	0	0	0	0	0	0	0	0	0	1	3	3	2	2
0	0	0	0	0	0	0	0	0	0	0	0	0	0	0	0	0	0	0	3	3	3	3	2
0	0	0	0	0	0	0	0	0	0	0	0	0	0	0	0	0	0	0	1	3	3	3	3
0	0	0	0	0	0	0	0	0	0	0	0	0	0	0	0	0	0	0	3	3	3	3	2
0	0	0	0	0						0	0	0	0	0	0	0	0	0	3	3	4	3	4
	P value	<0.0001

## Sheet: Fig.1d
PLCᵧ2+/+														PLCᵧ2S707Y/+
12.2	12	12.8	8.4	6.2	8.6	8.7	8.8	9.8	9.9	9.8	8.1	7.6	9.2	7.1	7.5	7.3	6.9	8.8	7.2	7.8	7.6	7.7
13.1	12.4	13.2	8.5	8.6	8.5	8.5	11.2	10.4	10.5	10.4	8.2	9.2	9	7	7.6	7.1	7.1	9.5	7.3	8	7.7	8.4
15.3	13.9	15.4	10.2	8.5	10.2	10.8	13.1	12.7	12.4	12.4	8.5	7.6	9.5	7.9	8.9	8.7	8.1	11.4	7.9	8.1	9.8	10.2
17.3	15.3	17.4	11.6	8.6	11.6	12.5	18.1	14.7	13.5	13.5	9.8	8.8	10.7	9.3	9.9	10.6	9.2		9.2	9.2	11.5	12.7
19.1		19		6.2		11.3	15	16.6	15.3	15	12.4	10.2	12.8		11.9	14.3			10.5	11.4	13.3	14
17.9		20.6		11.7		14.4		18.9	18.1	17.5	9.8	8.8	10.7		11.2	12.5			11.8	15.5	13.4	16.7
								20.9	18.3	17.5	13.3	12.1	14.6						12.8	17.8	14.1	18.4
											18.2		16.8						12.5	16	13.9	18.1
											20.1		17.7						12.1	16.3	14.2	18.7
	P value	0.0002

## Sheet: Fig.1e
PLCᵧ2+/+	PLCᵧ2S707Y/+
0.0673	0.1204
0.0756	0.1416
0.0615	0.0916
0.0774	0.1381
0.1128	0.1654
0.1184
0.1206
P value	0.0244

## Sheet: Fig.1f
Days elapsed	PLCᵧ2+/+	PLCᵧ2S707Y/+
34		1
42		1
38		1
39		1
40		1
42		1
245	0
245	0
245	0
245	0
245	0
P value	0.0019

## Sheet: Fig.1h
	PLCᵧ2+/+							PLCᵧ2S707Y/+
WBC	7.64	7.45	34.33	24.63	12.99	8.83	7.54	7.5	6.88	10.57	20.55
Neutrophils	0.35	0.55	1	1.32	1.17	1.97	2.04	1.25	1.26	1.7	2.76
Monocytes	0.15	0.16	0.11	0.12	0.09	0.25	0.14	0.25	0.1	0.19	0.15
Lymphocytes	6.76	6.44	29.81	20.28	7.26	6.38	4.62	5.5	4.61	8.04	14.58
Eosinophiles	0.09	0.17	0.28	0.33	0.3	0.16	0.29	0.25	0.45	0.16	0.63
Basophiles	0.04	0.03	1.29	0.78	0.27	0.07	0.06	0	0.04	0.16	0.21

## Sheet: Fig.1i
Neutrophils
	PLCᵧ2+/+			PLCᵧ2S707Y/+
BM	77586.2	297727	363636	67777.8	150000	44339.6
Lung	101282	94936.7	24277.5	235000	167204	140625	P value	0.0453
Paws	32558.1	14661.6	47872.3	34375	73809.5	27000

## Sheet: Fig.1j
	PLCᵧ2+/+			PLCᵧ2S707Y/+
BM	6946552	3280682	1861818	7244444	19947059	5639623
Lung	111111	184177	72832.4	7070000	503226	9678125
Skin	137791	38721.8	218085	864062	1800000	752000	P value	0.0401

## Sheet: Fig.1k
	PLCᵧ2+/+					PLCᵧ2S707Y/+
WBC	7.64	7.45	34.33	24.63	12.99	8.83	7.54	7.5	6.88	10.57	20.55
Neutrophils	0.35	0.55	1	1.32	1.17	1.97	2.04	1.25	1.26	1.7	2.76
Monocytes	0.15	0.16	0.11	0.12	0.09	0.25	0.14	0.25	0.1	0.19	0.15
Lymphocytes	6.76	6.44	29.81	20.28	7.26	6.38	4.62	5.5	4.61	8.04	14.58
Eosinophiles	0.09	0.17	0.28	0.33	0.3	0.16	0.29	0.25	0.45	0.16	0.63
Basophiles	0.04	0.03	1.29	0.78	0.27	0.07	0.06	0	0.04	0.16	0.21

## Sheet: Fig.1l
		PLCᵧ2+/+			PLCᵧ2S707Y/+
BM		2441667	1513636	1825000	3285000	978788	1580000
lung		15860.2	17924.5	30132.5	1831579	1860714	297297
skin		64772.7	46491.2	59574.5	1171429	1456250	1788889	P value	0.0014

## Sheet: Fig.1m
		PLCᵧ2+/+			PLCᵧ2S707Y/+
BM		150000	118182	125000	170000	80303	130000
lung		2956.99	4716.98	1655.63	171053	207143	27027
skin		6818.18	5263.16	6382.98	42857.1	75000	33333.3	P value	0.0247

[truncated: 3 more sheets: Fig.1n, Fig.1o, Fig.1p]
