# Supplementary material for: G-CSF drives autoinflammation in APLAID
Source: Nat Immunol. 2023 Mar 30;24(5):814–26. doi: 10.1038/s41590-023-01473-6 (PMC10154231; doi:10.1038/s41590-023-01473-6)
Supplement: Supplementary file 5 — Raw data. [file 41590_2023_1473_MOESM5_ESM.xlsx]

## Sheet: Fig.2a
PLCᵧ2+/+
0	0	0	0	0	0	0	0	0	0	0	0	0	0	0	0	0	0	0
0	0	0	0	0	0	0	0	0	0	0	0	0	0	0	0	0	0	0
0	0	0	0	0	0	0	0	0	0	0	0	0	0	0	0	0	0	0
0	0	0	0	0	0	0	0	0	0	0	0	0	0	0	0	0	0	0
0	0	0	0	0	0	0	0	0	0	0	0	0	0	0	0	0	0	0
PLCᵧ2S707Y/+
3	2	2	3
2	1.5	2	3
3	1	3	2
3	2	3	2
3	2	3	2
PLCᵧ2S707Y/+Caspase-1-/-
1	1	1	1	1	1	0	0	1	0	0	0	0	2	2	2	2
1	1	1	1	1	1	0	1	2	1	1	0	2	2	2	2	2
2	2	2	2	2	1	1	1	2	1	1	0	1	2	2	2	2
1	1	2	2	3	2	1	1	2	0	1	1	1	2	2	2	2
1	1									2	1	1		1
PLCᵧ2S707Y/+IL-6-/-
1	1	2	2	0	1	1	1	1	1	1	0	0	0	2	2	2	2	2	0	2	0	0	1	1	1
2	2	3	4	0	1	1	2	2	2	3	2	2	2	2	2	2	3	3	0	2	0	0	1	1	2
1	2	1	1	0	2	2	3	3	3	2	2	2	2	2	2	2			0	2	2	0	1	1	2
1	1	1	1	0	3	3					2			2	2	2			1	2	2	0	2	2	2
1	1	2	2	1							2			1	3	2			1			0
PLCᵧ2S707Y/+TNF-/-
3	1	1	1	1	0	0	0	1	0	0	0	0	0	0	2	0	0	0	0
3	1	1	1	1	0	0	0	2	0	0	0	0		0	2	0	0	0	0
1	2	2	1	1	0	0	0	2	0	0	0	1	0	0	2	0	0	0	0
2			2	2	1	0	0	2	2	2	0	1	0	0	2	0	0	0	0
					2	2	0	1	1	1	0	0	0	0	3	0	0	0	0
P value	PLCᵧ2S707Y/+ vs. PLCᵧ2S707Y/+Caspase-1-/-	0.0019
	PLCᵧ2S707Y/+ vs. PLCᵧ2S707Y/+TNF-/-	0.0005
	PLCᵧ2S707Y/+ vs. PLCᵧ2S707Y/+IL-6-/-	0.0278

## Sheet: Fig.2b
PLCᵧ2+/+					PLCᵧ2S707Y/+					PLCᵧ2S707Y/+Caspase-1-/-					PLCᵧ2S707Y/+IL-6-/-					PLCᵧ2S707Y/+TNF-/-
12.2	6.2	8.7	8.1		7.5	7.5	7.2	7.2	7.7	7.3	7.5	6.3			7.9	8.6	7.5	8.4	9	8.92	7	9.1	9.5
13.1	8.6	8.5	8.2		7.6	7.6	7.3	7.3	8.4	7.6	8.6	7.5			8.9	9.1	8.9	9	10.2	9.3	7.2	9.5	9.3
15.3	8.5	10.8	8.5		8.9	8.9	7.9	7.9	10.2	6.7	7.5	8.1			11	14.4	11	11.1	13	9.8	7.4	9.7	9.7
17.3	8.6	12.5	9.8		9.9	9.9	9.2	9.2	12.7	6.9	8.9	8.9			12.4	13.2	12.6	13.1	15.1	11.1	7.3	10.1	11.1
19.1	6.2	11.3	12.4		11.9	11.9	10.5	10.5	14	7.1	9.3	8.5			14	14.4	14.2	14	16.6	12.6	7.8	10.9	11.5
17.9	11.7	14.4	9.8		11.2	11.2	11.8	11.8	16.7	6.9	9.6	9.6			15.2	14.9	17.2	16.5	19	13.4	7.7	11.6	14.4
		13.5	13.3				12.8	12.8	18.4	6.8	11.3	9.1			15.4	14.5	18.6	17	19.7	14.4	8.7	12.4	13.7
		15	18.2				12.5	12.5	18.1	10.4	10.97	7.7			15.4	14.4	18.8	16.5	19.3	15.5	9.6	14.6	15.1
		18.1	20.1				12.1	12.1	18.7	9.1	9.3				15.5	14.1	18.2	15.5	17.4	15.7	7.8	15.7	15.7
P value	PLCᵧ2S707Y/+ vs. PLCᵧ2S707Y/+Caspase-1-/-	0.0035
	PLCᵧ2S707Y/+ vs. PLCᵧ2S707Y/+IL-6-/-	<0.0001

## Sheet: Fig.2c
Days elapsed	PLCᵧ2+/+	PLCᵧ2S707Y/+	PLCᵧ2S707Y/+Caspase-1-/-	PLCᵧ2S707Y/+IL-6-/-	PLCᵧ2S707Y/+TNF-/-
21		1	1
25		1	1
27		1	1
28		1	1	1
29		1		1	1
31		1	1	1	1		P value	PLCᵧ2S707Y/+ vs. PLCᵧ2S707Y/+TNF-/-	0.0086
32		1		1
33		1			1
34		1	1	1	1
35		1	1	1
36		1	1
38		1	1	1	1
40		1	1		1
42		1			1
43		1		1	1
45					1
47					1
50					1
53					1
78	0
78	0
78	0
78	0
78	0
78	0
78	0
78	0
78	0
78	0

## Sheet: Fig.2e
PLCᵧ2+/+															PLCᵧ2S707Y/+			PLCᵧ2S707Y/+Caspase-1-/-							PLCᵧ2S707Y/+IL-6-/-								PLCᵧ2S707Y/+TNF-/-
17.36	8.52	9.64	22.39	12.08	9.8	12.46	10.98	26.31	6.54	15.18	9.57	8.25	6.39	8.43	6.81	9.15	6.19	4.28	7	5.44	7.8	6.44	3	3.04	5.1	4.5	8.34	7.74	3.42	3.69	4.56	4.92	2.4	2.6	14.36	13.52	6.48
0.24	0.44	0.62	0.7	0.5	0.6	0.94	0.27	1.02	0.66	0.78	0.42	0.39	0.42	0.57	1.13	1.28	0.83	0.32	0.32	0.88	0.44	0.76	0.16	0.36	0.88	0.33	0.93	1.02	0.12	0.33	0.16	0.44	0.12	0.2	2.04	2.68	0.52
0.08	0.2	0.22	0.27	0.08	0.12	0.12	0.12	0.27	0.03	0.09	0.09	0.06	0.06	0.06	0.11	0.1	0.08	0.28	0.28	0.12	0.44	0.56	0.2	0.56	0.06	0.21	0.15	0.33	0.06	0.18	0.08	0.24	0.12	0.12	0.04	0.64	0.28
15.88	7.48	8.4	19.98	11.22	8.8	11.14	10.11	25.2	4.98	14.13	9.12	7.92	5.34	8.1	4.58	6.92	4.68	3.56	6.08	4.16	6.76	4.72	1.52	1.96	4.04	3.54	5.7	5.25	2.22	2.46	2.96	3.28	2.12	2.24	11.56	9.12	5.48
0.12	0.04	0.16	0.16	0.18	0.2	0.18	0.15	0.54	0.78	0.3	0.24	0.18	0.54	0.3	0.16	0.11	0.11	0.04	0.08	0.04	0.04	0.16	0.04	0	0.1	0.06	0.15	0.24	0.09	0.09	0.12	0.12	0.04	0.04	0.4	0.52	0.08
0.4	0.08	0.16	1.72	0.02	0.02	0	0.03	0.03	0	0.09	0.03	0.15	0	0.03	0.08	0.1	0.08	0	0.08	0	0.04	0	0	0.08	0	0.03	0.09	0.09	0.03	0.03	0.04	0.04	0	0	0.16	0.24	0

## Sheet: Fig.2f
	PLCᵧ2+/+									PLCᵧ2S707Y/+					PLCᵧ2S707Y/+Casp-1-/-					PLCᵧ2S707Y/+IL6-/-					PLCᵧ2S707Y/+TNF-/-
IgG1	0.022	0.012	0.01	0.047	0.043	0.105	0.092	0.139	0.115	0.115	0.185	0.069	0.152	0.084	0.023	0.0704	0.017	0.025	0.147	0.004	0.03	0.007	0.004	0.012	0.022	0.104	0.07	0.086	0.0711
IgG2a	0.028	0.013	0.019	0.123	0.068	0.195	0.365	0.31	0.235	1.612	1.608	0.267	1.108	0.63	0.177	0.274	0.169	0.217	0.267	0.023	0.04	0.046	0.023	0.007	0.101	0.337	0.344	0.232	0.237
IgG2b	1.206	1.2448	1.046	1.226	1.278	1.594	1.596	1.576	1.564	1.612	1.608	1.624	1.603	1.61	1.549	1.503	1.442	1.476	1.427	1.189	1.0503	1.2216	1.182	1.025	1.523	1.533	1.479	1.338	1.539
IgG3	0.295	0.223	0.227	0.616	0.201	0.601	0.53	0.562	0.804	0.867	0.914	0.826	0.864	0.846	0.43	0.425	0.42	0.386	0.521	0.313	0.318	0.227	0.297	0.182	0.422	0.769	0.452	0.447	1.2
IgA	0.099	0.127	0.101	0.341	0.084	0.309	0.376	0.281	0.313	0.579	0.214	0.249	0.727	0.303	0.192	0.254	0.146	0.143	0.205	0.076	0.11	0.066	0.074	0.097	0.127	0.219	0.228	0.249	0.392
IgM	0.8854	0.964	0.819	0.937	0.9	1.62	1.618	1.563	1.559	1.564	1.583	1.032			1.1	1.062	1.029	1.06	1.119	1.0216	0.8927	0.9172	0.877	0.77	1.078	1.081	1.058	1.048	1.256
	IgG2a
P value	PLCᵧ2+/+ vs PLCᵧ2S707Y/+	0.0008
	PLCᵧ2S707Y/+ vs. PLCᵧ2S707Y/+Caspase-1-/-	0.0151
	PLCᵧ2S707Y/+ vs. PLCᵧ2S707Y/+TNF-/-	0.0186
	PLCᵧ2S707Y/+ vs. PLCᵧ2S707Y/+IL-6-/-	0.0051

## Sheet: Fig.2g
	PLCᵧ2+/+											PLCᵧ2S707Y/+											PLCᵧ2S707Y/+IL-6-/-											PLCᵧ2S707Y/+Caspase-1-/-											PLCᵧ2S707Y/+TNF-/-
IL-1a	50	47	32	76	66.5	35.5	170	83	98	31	129	144.5	112	45	39	90.5	30	29	21	36	45	31	381.5	73	60	36	54.5	239	39.5	74	39.5	46	38	36	44	99	24	67	70	42	75	27	23	87	38	50	36	91	110.5
IL-1b	10	9	10	9	11	9	9	7	9	7.5	8	11	13	8	8	10	8.5	8	8.5	11	8	8.5	10	9	11	12	7	10	8.5	9	10	10	9.5	11	10	13	10	13	10	9.5	14	10	9.5	8.5	11	9	12	9	11
IL-2	15	14	13.5	17	18	14	16	13.5	15	13	15	15	17.5	12	12	21	12	15.5	14	15	14.5	12	20	16.5	18	14	15	15	13.5	14	14	20	15	14.5	16.5	17	14	17	14	15	20	14	13	13	14	19	20	18	20
IL-3	13	15	17	17	15	16	15	14	16	15	16	15	17	15	15	27	11	14	13	13	16	12	18	16	16	18	15	12	16	13	16	16	14	17	16	17	17	16	16	13	19	13	14	13	14	16	14	16	18.5
IL-4	21	24	24	29	25	23	25.5	19	20	20	20	24.5	27	18	23	23.5	20	20	16	22	19	16	25.5	30	28	39	20	21.5	24	20	22	21	19	24	25	24	22	23	20	17	27	20.5	19	16	18	23	16	23	22
IL-5	14	11	11	13	12	11	11	11	10	11	9	21	17	15	13	14	11	11	12	13	15	10	22.5	16	14.5	16	11	12	14	13.5	23	18.5	11	12	17	12	12	19	18	13	17	12	10	11	16	13	19.5	11	18
IL-6	59.5	78	75	95	95	65	75	69	71.5	60	69	208	151	120	90.5	160	129	105	102	106	99	83	69	102	98	94	76	67.5	76	78	82	102.5	66	72.5	97	139.5	144	491	145	110	105	71.5	68	108	68.5	78	157	91	178
IL-9	33	35	39	36.5	41	33	36	43	30	27.5	30	35.5	49	23.5	38	38	38	38	24.5	38	31	24	48	41.5	49.5	42.5	31.5	33	30	30.5	34	36	30	34	37	39	34	39.5	34	24	39	27	33.5	32	39	37	33	35	37
IL-10	33.5	36	33	36	37	32.5	27	29	27	25.5	26	38	47	33	36	38.5	26	35.5	35	37.5	32	30	38.5	44	47.5	36	29	27	29	32	30.5	30.5	26.5	40	35	29	34	34	36.5	36	43	30	30	32	37	38	36	30	35
IL-12(p40)	222	287	238	133	161	178.5	258.5	114.5	140.5	131	138	480	622.5	255.5	706	603	300	464	782	725.5	546.5	490	515	539	587	342	274	296	247	483.5	226.5	187	256	342	324.5	192	207	369	549	569	702	180	77	314.5	398	369.5	609	145	753
IL-12(p70)	31	34	33	38.5	37.5	34	32	30	30	27.5	30	49	40	27	27	35	31	35	30.5	29	27	22	39	44.5	36	34	29	31	32	31	29.5	38	28	33	37.5	39	34.5	47	38	29	40	30.5	31	25.5	26.5	36	30	36.5	40
IL-13	13	14.5	14	15	15	13	14	14	13	14	11	16	16	14	13	25.5	12.5	13	14	13	14.5	13	16	13	13	14	13	13	14	12	12	12.5	12	13	17	14.5	15	15	14.5	14	15	14	13	12	14.5	17	13	16	13
IL-17	20	25	23.5	26	26	22.5	19	20	19	19	16	39	25.5	22.5	22	23	20	27	17	25	21.5	19	31	27	24.5	24	18	18	23	21	23	29	18	23	27	24	24	31.5	22.5	20	29	19	16	16	20	30	26	21	32
Eotaxin	42	50	58	51	70	42	107	127	87	37.5	45	538	238	58.5	96.5	133	67.5	152.5	64	129	84	73	95	168	650.5	195	55	132.5	95	77	303.5	403	57	44	150	117	177	509	86.5	50	140	67	176	226.5	73	62	234	56	74
G-CSF	67	41	66.5	226	271.5	98	123	144	70	117	101	2633.5	1867	2213	1065.5	871.5	356	307	479	1018.5	1458.5	1220	1144.5	758	1166.5	422	1260.5	501	804.5	1001	754.5	757	412.5	648	689	415	215.5	1837	1467	1533	900.5	115.5	277.5	393	400	263.5	594	102	1984.5
GM-CSF	19.5	19	18	21.5	16	17	17	16	15	14	15	19	15	14	14	21	15	15	11.5	17.5	15	12	19	18.5	17	17	15	16	17	16	15	16	13	19	18	19	16	18.5	15	13	22	14	19	14	16	15	15	18	19
IFN-g	30	31	30	43	37.5	34	28	38.5	27	28	27	29.5	35	24.5	43	28.5	28	33	22.5	35	23	20	43	36	45	39	26	27	30	30	30.5	38.5	25	26	37	43	28	34	30	19.5	34	26	28	27	32	33	27	36	40
KC	32	35	53.5	117.5	69.5	38	16.5	14	16	21	21	520	421	154.5	121.5	243	79	233.5	126.5	314.5	360	92.5	141	61.5	183.5	63	54.5	39	84	92	74.5	142	27	101	168	124	37	302	172	138	122	29	21	77	96	78	397	20	380
MCP-1	16	14	15	19	19	16	12	14	11	13.5	13	43	39	24	25	21	13	50	14.5	35	15	12	47	27	53.5	47	18	17	19	30	29	31	14	16	18.5	17	24	21	23	20	31	12	18	14	23	15	18	13	24
MIP-1a	21	19.5	22	26	26	21	22	19	22	18	16	30	26	20.5	22	22.5	21	20	17	21	21.5	17.5	28	23	26	44	19	22	26	22	22	24	20.5	27	23	28.5	30.5	30	23.5	20	30	22	19	24	22	22	25	19	28
MIP-1b	46	52	47	61	52	54	42	48	43	37	37	58.5	63	40	79.5	63.5	45	47.5	39	41	41	32.5	64.5	60.5	64	91	41	48	51	52	49	61.5	48	66	60	64	56	57.5	57	43.5	61	44.5	44	42	46.5	52	54	49	61
RANTES	39	43.5	38	60	54	28	49	30	62.5	27	26	48	58	27	47.5	52	33	67	30	48.5	29	27.5	55	36	45	44.5	32	42	30	35.5	29	37	29	34.5	40.5	48	35	44.5	36	34	41.5	34	27.5	43	46	39.5	40.5	32	22.5
TNF-a	16	15	15	19	16	14	13	11.5	15	12.5	12	16.5	17.5	12	12	16	12	16	10	13	13	12	15	16	17	20	15	12	16	13	14	17	14	16	17.5	17	16	17.5	16	13	17	13	14	13	14	14	15.5	16	17
						IL-12(p40):	G-CSF:	KC:	Eotaxin:
	PLCᵧ2+/+ vs PLCᵧ2S707Y/+				P value	<0.0001	<0.0001	0.002
	PLCᵧ2S707Y/+ vs. PLCᵧ2S707Y/+Caspase-1-/-				P value	0.0018	<0.0001
	PLCᵧ2S707Y/+ vs. PLCᵧ2S707Y/+TNF-/-				P value	<0.0001	<0.0001
	PLCᵧ2S707Y/+ vs. PLCᵧ2S707Y/+IL-6-/-				P value	<0.0001	<0.0001		<0.0001
[truncated: 6 more columns]
