# Supplementary material for: G-CSF drives autoinflammation in APLAID
Source: Nat Immunol. 2023 Mar 30;24(5):814–26. doi: 10.1038/s41590-023-01473-6 (PMC10154231; doi:10.1038/s41590-023-01473-6)
Supplement: Supplementary file 6 — Raw data. [file 41590_2023_1473_MOESM6_ESM.xlsx]

## Sheet: Fig.3a
								P value
	HCs	APLAID	DADA2	HIDS	FMF	CAPS		APLAID	DADA2	HIDS	FMF	CAPS
Eotaxin	1	1.60478	2.5	1.6	0.759041	0.53013
G-CSF	1	79.0795	113	755.2	83.2933	291.278		0.0053	<0.0001	<0.0001	0.0482	<0.0001
GM-CSF	1	1	339.6	1	1	1
M-CSF	1	8.1359	26.5	7.8	4.15477	5.38575
GRO-α	1	2.86169	6.6	6.8	3.08654	1.45972
IL-1β	1	47.8178	3.2	23.2	38.2354	1
IL-6	1	2.48388	10.1	25.7	7.10584	20.0237
IL-8	1	1.05126	51	168.6	21.0052	0.344305
IL12(p40)	1	9.3	45.6	9.9	7.23492	1.47278
IL12(p70)	1	38.923	11.7	23.3	8.86745	1

## Sheet: Fig.3c
	G-CSF		IL-1β		IL-6		CRP
06/2011	1	1	1	1	0.64	0.64	0.9
07/2016	37.5	44.4	1	1	1.9	1.4	24.5
11/2016	262.1	285.5	150.5	145	9.8	8.4	3.1
12/2016	62.7	54.55	26.8	24.55	4.7	4.45	3
04/2019	1	1	1	1	0.64	0.64

## Sheet: Fig.3d
	G-CSF		IL-1β		IL-6
02/2015	1	1	1	1	4.9	3.2
12/2016	28.15	15.55	6.75	10.2	9.1	8.15
05/2019	91	64.7	1	1	0.64	0.64
