# Supplementary material for: G-CSF drives autoinflammation in APLAID
Source: Nat Immunol. 2023 Mar 30;24(5):814–26. doi: 10.1038/s41590-023-01473-6 (PMC10154231; doi:10.1038/s41590-023-01473-6)
Supplement: Supplementary file 7 — Raw data. [file 41590_2023_1473_MOESM7_ESM.xlsx]

## Sheet: ED_Fig4a
Days	Isotype control			Monoclonal anti-G-CSF antibody
2	0	0	0	0	0	0
	1	0	0	1	1	1
6	1	0	0	0	1	1
	1	1	1	1	1	1
11	1	0	1	3	3	3
	4	3	3	3	3	3
16	4	4	3	2	3	2
	3	3	2	1	1	1
20	4	4	4	1	2	2
	4	3	2	1	2	1
25	4	4	3	1	2	2
	4	4	3	1	2	1
30	5	4	3	0	1	1
		4	4	0	0	0
34		5	5	0	0	0
				0	0	0
39				0	0	0
	P value	<0.0001

## Sheet: Fig.4b
Days	Isotype control			Monoclonal anti-G-CSF antibody
14	6.5	7.2	9.3	6.7	7.8	7
21	7	12.04	14.77	11.5	11.8	12.16
28		14.74	17.59	15.55	17.71	18.7
35		13.2	16.1	16.7	21.6	21.7

## Sheet: Fig.4c
Isotype control	Monoclonal anti-G-CSF antibody
0.1352	0.077
0.1528	0.035
0.14	0.053
P value	0.0027

## Sheet: Fig.4d
Days elapsed	Isotype control	Monoclonal anti-G-CSF antibody
7
14
28
33	1
38	1
38	1
42		0
42		0
42		0
P value	0.0295

## Sheet: Fig.4e
	PLCᵧ2+/+			PLCᵧ2S707Y/+
WBC	5.31	5.25	4.59	7.62	9.51	6.84
Neutrophils	1.98	1.47	0.9	0.09	0.24	0.15	P value	0.0149
Monocytes	0.45	0.36	0.12	0.06	0.15	0.09
Lymphocytes	2.64	3.03	3.27	7.05	8.73	6.33	P value	0.0039
Eosinophils	0.06	0.12	0.09	0.06	0.09	0.06
Basophils	0.03	0.03	0.03	0.12	0.12	0.12

## Sheet: Fig.4f
	Isotype control			Monoclonal anti-G-CSF antibody				P value
IgG1	0.164	0.15	0.129	0.11	0.126	0.125
IgG2a	0.41	0.491	0.4	0.282	0.164	0.268		0.0142
IgG2b	1.762	2.143	2.311	1.6	1.228	1.763
IgG3	0.456	0.682	0.724	0.338	0.495	0.585
IgA	0.226	0.231	0.338	0.173	0.22	0.2
IgM	1.154	1.311	1.696	0.718	0.922	1.001		0.0494

## Sheet: Fig.4g
	Isotype control			Monoclonal anti-G-CSF antibody
BM	1.57518e+07	1.14158e+07	5404375	5.65583e+06	6.16917e+06	5.35806e+06
Spleen	12431250	16687500	14250000	3131000	5.86458e+06	7800000	P value	0.0084
Lung	7.34107e+06	7725000	8.59773e+06	1.43707e+06	2360000	5.22083e+06	P value	0.0152
skin	1.62869e+06	1.74717e+06	1.13351e+06	209877	176330	124612	P value	0.0022

## Sheet: Fig.4h
	Isotype control			Monoclonal anti-G-CSF antibody
BM	6.30714e+06	4.53026e+06	2390000	1.39417e+06	2.14417e+06	1.82419e+06	P value	0.0005
spleen	2543750	3.51667e+06	3.09286e+06	53000	109375	101316	P value	0.0006
Lung	2.95357e+06	3.82679e+06	2.79545e+06	36206.9	31666.7	54166.7
Skin	718033	791509	480851	16358	12234	4069.77	P value	0.0022

## Sheet: Fig.4i
	Isotype control 50μg i.p.			Monoclonal anti-G-CSF antibody
BM	10714.3	7894.74	625	19166.7	3333.33	3225.81
Spleen	37500	54166.7	46428.6	5000	20833.3	11842.1	P value	0.0073
Lung	767857	637500	1.03182e+06	55172.4	148333	183333	P value	0.005
Skin	17213.1	58490.6	11170.2	31481.5	40425.5	27713.2
