# Supplementary material for: G-CSF drives autoinflammation in APLAID
Source: Nat Immunol. 2023 Mar 30;24(5):814–26. doi: 10.1038/s41590-023-01473-6 (PMC10154231; doi:10.1038/s41590-023-01473-6)
Supplement: Supplementary file 8 — Raw data. [file 41590_2023_1473_MOESM8_ESM.xlsx]

## Sheet: Fig.5a
Neutrophils % viable
PLCᵧ2+/+	PLCᵧ2S707Y/+
19.7	44.7
19	35.7
	41.5
	44.3
P value	0.0021
BrdU+ % Neutrophils BM
PLCᵧ2+/+	PLCᵧ2S707Y/+
4.8	8.16
5.1	8.12
	8.83
	5.62
P value	0.031

## Sheet: Fig.5b
Monocytes % viable	BM
PLCᵧ2+/+	PLCᵧ2S707Y/+
6.79	37.4
9.84	33.8
	31.2
	32.7
P value	0.0003
BrdU+ % Monocyte progenitors	BM
PLCᵧ2+/+	PLCᵧ2S707Y/+
54.3	68.5
59.7	61.7
	66.2
	69.5
P value	0.0372

## Sheet: Fig.5c
Neutrophil progenitors % Myeloid lineage BM
PLCᵧ2+/+	PLCᵧ2S707Y/+
55.8	81.4
50.3	71.8
	88.1
	80.9
P value	0.0065
BrdU+ % Neutrophil progenitors BM
PLCᵧ2+/+	PLCᵧ2S707Y/+
46.7	52.8
48.8	54.3
	53.2
	49.2

## Sheet: Fig.5d
Neutrophils % viable	Spleen
PLCᵧ2+/+	PLCᵧ2S707Y/+
6.89	33.7
4.76	26.7
	28.6
	28.2
P value	0.0006
BrdU+ % Neutrophils	BM
PLCᵧ2+/+	PLCᵧ2S707Y/+
1.98	10.6
3.81	15.7
	10.6
	14.8
P value	0.0089

## Sheet: Fig.5e
Monocytes % viable	Spleen
PLCᵧ2+/+	PLCᵧ2S707Y/+
4.58	10.8
3.69	13.3
	11.1
	10.5
P value	0.0018
BrdU+ % Monocyte progenitors	Spleen
PLCᵧ2+/+	PLCᵧ2S707Y/+
19.1	66.3
24.3	75.4
	68.7
	67.9
P value	0.0001

## Sheet: Fig.5f
Neutrophils progenitors % spleen myloid lineage
PLCᵧ2+/+	PLCᵧ2S707Y/+
41.9	90.7
42.2	77.5
	82.1
	80.7
P value	0.0007
BrdU+ % spleen neutrophils progenitors
PLCᵧ2+/+	PLCᵧ2S707Y/+
8.6	36.5
11.9	52.4
	42.4
	48.3
P value	0.0028

## Sheet: Fig.5h
Neutrophils % viable
PLCᵧ2+/+	Isotype control	Monoclonal anti-G-CSF antibody
28.202	40.2	19.4
	42.6	19.1
	38.8	19.2
P value	<0.0001
BrdU+ Neutrophils % viable	BM
PLCᵧ2+/+	Isotype control	Monoclonal anti-G-CSF antibody
4.30984	10.9	5.15
	9.2	4.19
	9.02	4.69
P value	0.0016

## Sheet: Fig.5i
Monocytes % viable	BM
PLCᵧ2+/+	Isotype control	Monoclonal anti-G-CSF antibody
0.279385	3.59092	0.482089
	1.68558	0.425781
	4.13098	0.353198
P value	0.0216
BrdU+ % Monocytes
PLCᵧ2+/+	Isotype control	Monoclonal anti-G-CSF antibody
24.8216	46.1	47.4
	49.7	54.4
	33.6	47.8

## Sheet: Fig.5j
Neutrophil progenitors % viable				BM
PLCᵧ2+/+	Isotype control	Monoclonal anti-G-CSF antibody
5.48157	9.77324	4.54352
	9.81753	4.1676
	9.43801	4.73112
P value	<0.0001
PLCᵧ2+/+	Isotype control	Monoclonal anti-G-CSF antibody
49.2987	52.7112	49.2129
	45.2663	44.9211
	45.661	45.4817

## Sheet: Fig.5k
Monocyte progenitors % viable					BM
PLCᵧ2+/+	Isotype control	Monoclonal anti-G-CSF antibody
5.934	7.984	5.051
	8.261	3.845
	8.537	4.605
P value	0.0006
PLCᵧ2+/+	Isotype control	Monoclonal anti-G-CSF antibody
27.8029	38.4511	44.6975
	42.0498	39.4657
	27.5115	42.0776

[truncated: 4 more sheets: Fig.5l, Fig.5m, Fig.5n, Fig.5o]
