# Supplementary material for: G-CSF drives autoinflammation in APLAID
Source: Nat Immunol. 2023 Mar 30;24(5):814–26. doi: 10.1038/s41590-023-01473-6 (PMC10154231; doi:10.1038/s41590-023-01473-6)
Supplement: Supplementary file 9 — Raw data. [file 41590_2023_1473_MOESM9_ESM.xlsx]

## Sheet: Fig.6b
PLCᵧ2S707Y/+						PLCᵧ2+/+ into PLCᵧ2S707Y/+
2	2	2				2	2	2	2	0	0
2	2	2				2	2	2	2	0	0
2	2	2				2	2	2	2	2	2
2	2	3				2	2	2	2	1	1
2	4	3				2	3	4	4	1	1
3	3	4				2	2	4	2	2	2
3	3	5				3	3	3	2	1	1
4	5					2	2	4	4	1	1
5						3	3	3	3	2	2
						2	2	3	1	2	1
						0	0	0	0	0	0
						0	0	0	0	0	0
						0	0	0	0	0	0
						0	0	1	0	0	0
						0	0	0	0	0	0
						0	0	0	0	0	0
						0	0	0	0	0	0
						0	0	0	0	0	0
						0	0	0	0	0	0
P value	<0.0001

## Sheet: Fig.6c
Days		PLCᵧ2S707Y/+			PLCᵧ2+/+ into PLCᵧ2S707Y/+
24		10.4	11.6	10.1	11.1	11.3	7.8	9.2	10.5	10.9
31		11.79	13.8	10.36	11.6	11.5	7.9	9.7	10.9	11.5
38		12.78	11.22		12.98	16.25	10.38	15.4	15.45	16.29
45					16.21	16.2	10.96	14.1	17.47	17.2
52					17.45	17.38	12.15	14.63	19.11	18.87
59					18.24	18.82	13.84	14.99	20.15	20.7

## Sheet: Fig.6d
PLCᵧ2S707Y/+	PLCᵧ2+/+ intoPLCᵧ2S707Y/+
0.1521	0.0914
0.1439	0.0904
0.12	0.0818
P value	0.0073

## Sheet: Fig.6e
Days elapsed	PLCᵧ2S707Y/+	PLCᵧ2+/+ intoPLCᵧ2S707Y/+
36	1
38	1
41	1
159		0
159		0
159		0
P value	0.0246

## Sheet: Fig.6f
	PLCᵧ2+/+			PLCᵧ2+/+ into PLCᵧ2S707Y/+
WBC	7.2	6.85	4.45	10.1	8.05	6.4
Neutrophils	1.95	0.9	1.2	0.25	0.1	0.25	P value	0.022
Monocytes	0.75	0.45	0.45	0.1	0	0.05
Lymphocytes	5.5	5.5	4.55	10.15	6.2	6.25
Eosinophils	0.3	0.15	0.2	0.15	0.2	0.2
Basophils	1.25	0.15	0.15	0	0.05	0

## Sheet: Fig.6g
	PLCᵧ2S707Y/+			PLCᵧ2S707Y/+ into PLCᵧ2S707Y/+
BM	3.23448e+06	3.34931e+06	5.33864e+06	9387500	1.03853e+07	4.10465e+06
Lung	2.09137e+06	1.63828e+06	1.36762e+06	7118750	2262500	3.26167e+06
Skin	2.48188e+06	1.87216e+06	929204	233333	219257	301042
	P value	0.0289

## Sheet: Fig.6h
	PLCᵧ2S707Y/+			PLCᵧ2S707Y/+ into PLCᵧ2S707Y/+
BM	128136	134479	204446	588889	480882	309884	P value	0.023
Lung	402491	282006	235811	485417	148750	94166.7
Skin	1.48128e+06	994785	929204	50877.2	11824.3	16666.7	P value	0.0031

## Sheet: Fig.6i
	PLCᵧ2S707Y/+			PLCᵧ2S707Y/+ into PLCᵧ2S707Y/+
BM	1.17495e+06	1.20713e+06	1.92959e+06	909722	1.22794e+06	525000
Lung	646902	548924	429079	1.91667e+06	631250	768333
Skin	542063	435958	124357	118860	142230	187500

## Sheet: Fig.1j
PLCᵧ2S707Y/+	BM chimeras: PLCᵧ2+/+ into PLCᵧ2S707Y/+
862.07	0
948.28	0
2187.5	0
	0
	0
	0
P value	0.0021
