# Supplementary material for: G-CSF drives autoinflammation in APLAID
Source: Nat Immunol. 2023 Mar 30;24(5):814–26. doi: 10.1038/s41590-023-01473-6 (PMC10154231; doi:10.1038/s41590-023-01473-6)
Supplement: Supplementary file 10 — Raw data. [file 41590_2023_1473_MOESM10_ESM.xlsx]

## Sheet: Fig.7b
	PLCᵧ2S707Y/+ to WT				PLCᵧ2S707Y/+ to G-CSF-/-
7	0	0	0	0	0	0	0	0
9	0	0	0	0	0	0	0	0
14	0	0	0	0	0	0	0	0
16	0	0	0	0	0	0	0	0
18	5	5	5	5	0	0	0	0
21					0	0	0	0
23					0	0	0	0
28					0	0	0	0
30					0	0	0	0
35					0	0	0	0
37					0	0	0	0
42					0	0	0	0
44					0	0	0	0
49					0	0	0	0
51					0	0	0	0
56					0	0	0	0
58					0	0	0	0
63					0	0	0	0
65					0	0	0	0
70					5	5	0	0
P value	0.0008

## Sheet: Fig.7c
	PLCᵧ2S707Y/+				PLCᵧ2+/+ into PLCᵧ2S707Y/+
-1	20.3	19.9	19.1	19.1	20.1	21.5	19.1	19.1
7	19.4	18.5	17.8	18.4	18.3	19	17.5	18.7
14	19.1	18.1	17.3	18.1	20	21	19.6	19.7
18	13.9	15.6	14.6	16	19.6	21.3	20.1	19.2
21					19.4	22	19.8	20.2
28					21.1	20.8	20.7	20.9
35					20.6	21	20.3	20.6
42					21	22.3	20.6	22.3
49					19.9	21.1	20.7	22.1
56					19.8	21.7	20.3	20.8
62					17.65	18.48	19.24	21
70					15.02	16.68	16.87	20.9

## Sheet: Fig.7d
Days elapsed	PLCᵧ2S707Y/+ to WT	PLCᵧ2S707Y/+ to G-CSF-/-
18	1
18	1
18	1
18	1
21
28
35
42
49
56
63
70		1
70		1
77		0
77		0
P value	0.0082

## Sheet: Fig.7e
PLCᵧ2S707Y/+ to WT				PLCᵧ2S707Y/+ to G-CSF-/- day 18				PLCᵧ2S707Y/+ to G-CSF-/- day 70
241.054	676.805	244.291	168.16	6.03467	13.1294	11.742	6.74672	174.784	11.742	45.3584	21.6264
PLCᵧ2S707Y/+ to WT vs PLCᵧ2S707Y/+ to G-CSF-/- day 18	P value	0.0137

## Sheet: Fig.7f
	PLCᵧ2S707Y/+ to WT				PLCᵧ2S707Y/+ to G-CSF-/-
WBC	1.6	0.96	0.92	1.16	2.16	1.76	2.52	1.32		P value	0.0415
Neutrophils	0.36	0.12	0.12	0.16	0.12	0.04	0.04	0.08
Monocytes	0.08	0.04	0.08	0.08	0.04	0	0	0
Lymphocytes	0.28	0.52	0.44	0.64	1.76	1.8	2.48	1.28		P value	0.0019
Eosinophiles	0.08	0.04	0.04	0.08	0.12	0.08	0.04	0.04		P value	0.0054
Basophiles	0.04	0	0	0	0	0	0	0

## Sheet: Fig.7g
	PLCᵧ2S707Y/+ to WT				PLCᵧ2S707Y/+ to G-CSF-/-
Platelets	520	552	624	500	604	576	688	768

## Sheet: Fig.7h
	PLCᵧ2S707Y/+ to WT				PLCᵧ2S707Y/+ to G-CSF-/-
RBC	9.68	8.96	8.64	8.28	9.72	9.24	9.92	10.2

## Sheet: Fig.7i
	PLCᵧ2S707Y/+ to WT				PLCᵧ2S707Y/+ to G-CSF-/-
Reticulocytes	8.59	10.56	8.36	9.08	6.47	4.83	3.94	5.62
P value	0.0019
