# Supplementary material for: G-CSF drives autoinflammation in APLAID
Source: Nat Immunol. 2023 Mar 30;24(5):814–26. doi: 10.1038/s41590-023-01473-6 (PMC10154231; doi:10.1038/s41590-023-01473-6)
Supplement: Supplementary file 11 — Statistical source data. [file 41590_2023_1473_MOESM11_ESM.xlsx]

## Sheet: ED_Fig.1a
PLCᵧ2+/+	PLCᵧ2S707Y/+
3.013	2.151
3.11	1.899
3.349	2.051
P value	0.0008
