# Supplementary material for: G-CSF drives autoinflammation in APLAID
Source: Nat Immunol. 2023 Mar 30;24(5):814–26. doi: 10.1038/s41590-023-01473-6 (PMC10154231; doi:10.1038/s41590-023-01473-6)
Supplement: Supplementary file 13 — Statistical source data. [file 41590_2023_1473_MOESM13_ESM.xlsx]

## Sheet: ED_fig.4b
HC	DADA2		HC	HIDS		HC	FMF		HC	CAPS		PLCᵧ2+/+			PLCᵧ2S707Y/+
4.8	84.5		4.8	110.2		4.8	110.2		4.8	311.7	BM	2.18407e+06	2.60495e+06	2.71853e+06	7.20433e+06	4.15427e+06	6.08863e+06
4.8	77.9		4.8	110.2		4.8	116.5		4.8	270.9	Spleen	7.47546e+06	1.10123e+07	6.21203e+06	1.98043e+06	8.74708e+06	6.45808e+06
4.8	147.8		4.8	1411.6		4.8	4.8		4.8
4.8	141.6		4.8	1388.9		4.8	4.8		4.8
4.8			4.8			4.8	4.8		4.8			P value	0.0216
4.8			4.8			4.8	4.8		4.8
4.8			4.8			4.8	4.8		4.8
4.8			4.8			4.8	4.8		4.8
4.8			4.8			4.8	23.2		4.8
4.8			4.8			4.8	4.8		4.8
4.8			4.8			4.8	4.8		4.8
4.8			4.8			4.8	4.8		4.8
4.8			4.8			4.8			4.8
4.8			4.8			4.8			4.8
4.8			4.8			4.8			4.8
4.8			4.8			4.8			4.8
4.8			4.8			4.8			4.8
4.8			4.8			4.8			4.8
4.8			4.8			4.8			4.8
P value	<0.0001		P value	<0.0001		P value	0.0482		P value	<0.0001

## Sheet: ED_fig.4e
PLCᵧ2+/+			PLCᵧ2S707Y/+
11.58	13.27	14.12	6.45	6.65	6.43
P value	0.0176
