# Supplementary material for: G-CSF drives autoinflammation in APLAID
Source: Nat Immunol. 2023 Mar 30;24(5):814–26. doi: 10.1038/s41590-023-01473-6 (PMC10154231; doi:10.1038/s41590-023-01473-6)
Supplement: Supplementary file 14 — Statistical source data. [file 41590_2023_1473_MOESM14_ESM.xlsx]

## Sheet: ED_fig.5a
					Skin Neutrophils (%Viable)			BrdU+ (%Skin Neutrophils)
					PLCᵧ2+/+	PLCᵧ2S707Y/+		PLCᵧ2+/+	PLCᵧ2S707Y/+
					17.1	53.8		0.28	1.38
					10.2	59.7		0.26	1.1
						62.6			0.81
						62.4			0.72
					P value	0.0002		P value	0.031

## Sheet: ED_fig.5b
Skin macrophages (%Viable)
PLCᵧ2+/+	PLCᵧ2S707Y/+
14.2	31.2
13.9	23.9
	28.7
	22.4
P value	0.0153

## Sheet: ED_fig.c
Lung neutrophils (%Viable)
PLCᵧ2+/+	PLCᵧ2S707Y/+
15.4	73.9
15.3	77.7
	72.4
	71.2
P value	<0.0001

## Sheet: ED_fig.5d
Lung macrophages (%Viable)
PLCᵧ2+/+	PLCᵧ2S707Y/+
26.1	80.8
25.6	83.3
	79.2
	82.1
P value	<0.0001
