# Supplementary material for: G-CSF drives autoinflammation in APLAID
Source: Nat Immunol. 2023 Mar 30;24(5):814–26. doi: 10.1038/s41590-023-01473-6 (PMC10154231; doi:10.1038/s41590-023-01473-6)
Supplement: Supplementary file 15 — Statistical source data. [file 41590_2023_1473_MOESM15_ESM.xlsx]

## Sheet: ED_fig.6a
Mouse strain	Source	Cytokine	Cells	Blast	G	GM	M	Eo	Meg	TOTAL
PLCᵧ2+/+	Marrow	GM-CSF	25000	0	2	13	28	1	0	44
PLCᵧ2+/+	Marrow	GM-CSF	25000	0	1	4	16	0	0	21
PLCᵧ2+/+	Marrow	GM-CSF	25000	0	3	5	23	0	0	31
PLCᵧ2S707Y/+	Marrow	GM-CSF	25000	0	0	25	49	1	0	75
PLCᵧ2S707Y/+	Marrow	GM-CSF	25000	0	3	8	42	0	1	54
PLCᵧ2S707Y/+	Marrow	GM-CSF	25000	0	0	9	40	0	10	59
										0.0289113	P value
PLCᵧ2+/+	Marrow	SCF, IL3, EPO	25000	6	1	20	19	1	5	52
PLCᵧ2+/+	Marrow	SCF, IL3, EPO	25000	9	3	7	45	1	9	74
PLCᵧ2+/+	Marrow	SCF, IL3, EPO	25000	10	6	7	29	0	7	59
PLCᵧ2S707Y/+	Marrow	SCF, IL3, EPO	25000	1	2	18	78	2	25	126
PLCᵧ2S707Y/+	Marrow	SCF, IL3, EPO	25000	12	3	18	58	1	18	110
PLCᵧ2S707Y/+	Marrow	SCF, IL3, EPO	25000	5	0	16	78	0	37	136
										0.00333993	P value

## Sheet: ED_fig.6c
Mouse strain	Source	Cytokine	Cells	Blast	G	GM	M	Eo	Meg	TOTAL
PLCᵧ2+/+	Spleen	M-CSF	50000	0	0	0	12	0	0	12
PLCᵧ2+/+	Spleen	M-CSF	50000	0	0	0	11	0	0	11
PLCᵧ2+/+	Spleen	M-CSF	50000	0	0	0	5	0	0	5
PLCᵧ2S707Y/+	Spleen	M-CSF	50000	0	0	0	45	0	1	46
PLCᵧ2S707Y/+	Spleen	M-CSF	50000	0	0	1	45	0	0	46
PLCᵧ2S707Y/+	Spleen	M-CSF	50000	9	0	4	11	0	12	36
										0.00111819	P value
PLCᵧ2+/+	Spleen	SCF, IL3, EPO	50000	0	0	0	2	1	3	6
PLCᵧ2+/+	Spleen	SCF, IL3, EPO	50000	3	2	2	1	0	4	12
PLCᵧ2+/+	Spleen	SCF, IL3, EPO	50000	1	0	3	9	0	2	0
PLCᵧ2S707Y/+	Spleen	SCF, IL3, EPO	50000	1	0	4	7	1	8	21
PLCᵧ2S707Y/+	Spleen	SCF, IL3, EPO	50000	6	1	7	13	0	14	41
PLCᵧ2S707Y/+	Spleen	SCF, IL3, EPO	50000	9	0	4	11	0	12	36
										0.0183879	P value
