# Supplementary material for: G-CSF drives autoinflammation in APLAID
Source: Nat Immunol. 2023 Mar 30;24(5):814–26. doi: 10.1038/s41590-023-01473-6 (PMC10154231; doi:10.1038/s41590-023-01473-6)
Supplement: Supplementary file 16 — Statistical source data. [file 41590_2023_1473_MOESM16_ESM.xlsx]

## Sheet: ED_fig.7c
Days elapsed	PLCᵧ2S707Y/+ into PLCᵧ2S707Y/+			PLCᵧ2+/+ into PLCᵧ2S707Y/+
20	2	4	3	3	3	3
22	3	3	3	2	2	2
24	2	4	3	3	3	3
26	3	3	3	2	2	2
28	4	2	2	3	3	3
31	3	2	3	1	1	1
33	3	2	2	1	1	1
35		2	3	1	1	1
38		2	3	1.5	1	2
40		3	3	1.5	1	2
42		2	3	1.5	1	2
45				1.5	1	1
47				1	1	1
49				1	1	1
51				0	0	0
53				0	0	0
55				0	0	0
P value	<0.0001

## Sheet: ED_fig.7d
Days elapsed	PLCᵧ2S707Y/+ into PLCᵧ2S707Y/+			PLCᵧ2+/+ into PLCᵧ2S707Y/+
24	8.15	8.23	7.22	12.4	12.8	11.5
31	11.32	11.5	8.9	14.5	12	13.3
37	14.19	14.97		16	18.23	16.34
45	11.3	12		17.2	19.36	17.76
52				19.3	19.74	17.84
P value	0.0253

## Sheet: ED_fig.7e
PLCᵧ2S707Y/+ into PLCᵧ2S707Y/+	PLCᵧ2+/+ into PLCᵧ2S707Y/+
0.1568	0.096
0.152	0.081
0.1459	0.13
P value	0.0294

## Sheet: ED_fig.7f
Days elapsed	PLCᵧ2S707Y/+ into PLCᵧ2S707Y/+	PLCᵧ2+/+ into PLCᵧ2S707Y/+
35	1
35	1
45	1
60		0
60		0
60		0
P value	0.0224
